# Supplementary material for: Evaluation of the relationship between incisor torque and profile aesthetics in patients having orthodontic extractions compared to non-extractions
Source: Clin Oral Investig. 2023 Jul 27;27(9):5233–48. doi: 10.1007/s00784-023-05143-7 (PMC10492872; doi:10.1007/s00784-023-05143-7)
Supplement: Supplementary file 1 — Supplementary file1 (XLSX 13 KB) [file 784_2023_5143_MOESM1_ESM.xlsx]

## Sheet: Supplementary file 1
Supplementary file 1 - Paired samples T-test and Wilcoxon signed rank test for differences at T0-T1 in all the three groups.
Variables Δ (T1-T0)	Number of extractions	Compared group	Differences between means	SD	p value	Confidence level 95%
						Lower	Upper
LU-TVL	0	2	0.34	1.24	0.959	-2.63	3.31
	0	4	-0.52	1.24	0.909	-3.49	2.46
	2	4	-0.86	1.30	0.787	-3.97	2.25
LL-TVL	0	2	-0.17	1.34	0.991	-3.38	3.40
	0	4	-0.47	1.34	0.934	-3.69	2.57
	2	4	-0.30	1.41	0.975	-3.67	1.87
ANB	0	2	0.08	0.47	0.983	-1.04	1.20
	0	4	0.35	0.47	0.734	-0.77	1.48
	2	4	0.27	0.49	0.846	-0.90	1.45
FMA	0	2	0.78	0.91	0.667	-1.39	2.95
	0	4	2.81**	0.91	0.008	0.64	4.98
	2	4	2.03	0.95	0.090	-0.24	4.30
Interincisive	0	2	2.07	2.62	0.712	-4.21	8.34
	0	4	-8.16**	2.62	0.007	-14.44	-1.88
	2	4	-10.22**	2.75	0.001	-16.79	-3.66
U1-ANSPNS	0	2	1.62	1.74	0.620	-2.53	5.78
	0	4	4.88*	1.74	0.017	0.72	9.03
	2	4	3.25	1.82	0.180	-1.09	7.60
L1-GoMe	0	2	-6.52**	1.76	0.001	-10.72	-2.31
	0	4	4.88	1.76	0.541	-6.07	2.34
	2	4	3.25*	1.84	0.036	0.25	9.05
Facial Convexity	0	2	.0.04	1.27	1000	-3.08	3.01
	0	4	-1.57	1.27	0.436	-4.62	1.47
	2	4	-1.54	1.33	0.485	-4.72	1.65
*statistically significant p<0.05; **statistically significant p<0.01
LS-TVL: orthogonal distance between the most protruding point of the upper lip (LU) and the true vertical line (TVL); LL-TVL: the orthogonal distance between the most protruding point of the lower lip (LL) and the TVL. The TVL was drawn tracing a perpendicular line to the Frankfurt plane passing through Na. FMA: the angle formed by the intersection of the Frankfurt plane with the mandibular plane…
